# Supplementary material for: Metabolomic Profiling of 13 Diatom Cultures and Their Adaptation to Nitrate-Limited Growth Conditions
Source: PLoS One. 2015 Oct 6;10(10):e0138965. doi: 10.1371/journal.pone.0138965 (PMC4595471; doi:10.1371/journal.pone.0138965)
Supplement: S2 Table — Following culture abbreviations were used: Ampant, Amphitetras antediluviana; Bidbid, Biddulphia biddulphiana; Cerdea, Cerataulina daemon; Chasim, Chaetoceros simplex; Eunlae, Eunotogramma sp.; Hemsin, Hemiaulus sinensis; Lepdan, Leptocylindrus danicus; Rhiset, Rhizosolenia setigera; Thafra, Thalassionema frauenfeldii; Tp1007, Thalassiosira pseudonana CCMP1007; Tp1335, Thalassiosira pseudonana CCMP 1335; Tw1587, Thalassiosira weissflogii CCMP 1587; Tweiss1336, Thalassiosira weissflogii. (XLS) [file pone.0138965.s002.xls]

## Sheet: Sheet1
	Log2Ratio	Log2Ratio	Log2Ratio	Log2Ratio	Log2Ratio	Log2Ratio	Log2Ratio	Log2Ratio	Log2Ratio	Log2Ratio	Log2Ratio	Log2Ratio	Log2Ratio		Ttest P-value	Ttest P-value	Ttest P-value	Ttest P-value	Ttest P-value	Ttest P-value	Ttest P-value	Ttest P-value	Ttest P-value	Ttest P-value	Ttest P-value	Ttest P-value	Ttest P-value
	Ampant	Bidbid	Cerdea	Chasim	Eunlae	Hemsin	Lepdan	Rhiset	Thafra	Tp1007	Tp1335	Tw1587	Tweis1336		Ampant	Bidbid	Cerdea	Chasim	Eunlae	Hemsin	Lepdan	Rhiset	Thafra	Tp1007	Tp1335	Tw1587	Tweis1336
Adenine (2TMS)	-0.795339	0.592387	-0.274797	-1.49699	-0.342027	0.287464	-0.364486	0.0621904	-0.937344	-0.0272676	0.251469	-0.786079	-1.36501		0.0201173	0.0838919	0.899534	0.129638	0.843358	0.310744	0.218677	0.562021	0.218493	0.846223	0.36631	0.00143533	0.0132823
Alanine (2TMS)	-0.263976	0.791188	-0.669041	-0.740997	-1.4655	-0.368879	-0.312404	-0.285246	-0.588258	-0.629918	-0.834658	-1.07942	-1.24629		0.584398	0.0121223	0.0498565	0.00515022	3.75802e-06	0.0339769	0.0400082	0.188385	0.173783	0.000336982	0.151404	0.00810954	0.000183755
Alanine, beta- (3TMS)	-0.356829	0.328908	-0.106538	-0.909623	-1.16375	-0.589362	-0.834708	-0.677984	-0.670611	0.403532	0.280066	-0.35832	0.157166		0.482179	0.407452	0.377348	0.0149853	0.00138358	0.0178852	0.000115795	0.0117434	0.27833	0.050491	0.193314	0.166601	0.178456
Arginine [-NH3 (3TMS)	-0.70303	0.0296932	-0.520324	0.248409	0.867139	-0.904708	-0.0488577	-0.112687	-0.242123	0.87612	0.963914	-0.321287	0.90367		0.0866434	0.947756	0.654491	0.426721	0.379436	0.143617	0.656702	0.190521	0.422296	0.0731136	0.160172	0.678688	0.0963079
Asparagine (3TMS)	-0.69589	-0.10591	0.721877	-0.609162	-0.441208	-0.0313816	-0.0814212	-0.256414	0.191824	0.066008	0.339225	0.0370874	0.0165385		0.128487	0.99901	0.287383	0.272167	0.471018	0.417781	0.768987	0.430553	0.433715	0.654654	0.162851	0.844994	0.867009
Asparagine (4TMS) BP1	-1.09046	-0.662682	-0.36704	0.421833	0.0483755	-1.12198	0.40027	0.521114	0.127621	0.327388	1.79384	-0.224872	-0.318791		0.00237014	0.407919	0.848204	0.21891	0.434691	0.446475	0.953847	0.767413	0.54735	0.745863	0.0457584	0.697256	0.716105
Aspartic acid (3TMS)	-0.0246707	0.354523	-0.157945	-0.263033	0.191245	-0.740732	-0.407001	-0.0860333	-0.0599197	-0.515315	0.51843	0.432125	0.830518		0.364302	0.655758	0.83556	0.633376	0.574295	0.095332	0.467963	0.993549	0.370248	0.540254	0.327865	0.984909	0.0144617
Aspartic acid (4TMS)	-1.01526	-0.307441	0.254955	0.688052	0.31366	-0.213704	-0.0270834	-0.0436587	-0.428525	0.624802	0.937898	-0.391765	0.161771		0.408155	0.893468	0.642958	0.29779	0.788937	0.1569	0.300101	0.926854	0.397062	0.207656	0.248462	0.522196	0.867057
Aspartic acid, N-(aminocarbonyl)- (4TMS)	-1.45517	-0.169934	0.0720027	-0.235931	0.324806	-0.22915	-0.55982	-0.11894	0.421613	0.21851	0.394718	-0.497339	0.65131		0.0276856	0.5397	0.545218	0.912221	0.85979	0.279464	0.554867	0.463753	0.900348	0.597085	0.328012	0.292216	0.0198738
Aspartic acid, N-acetyl- (3TMS)	-0.613305	0.540267	0.864794	-0.149381	0.0990015	-0.641278	-0.00064557	-0.0663376	0.0656867	-0.948494	-0.897133	-0.299775	-0.134227		0.0790561	0.661335	0.744379	0.662355	0.434283	0.230047	0.671434	0.652339	0.709703	0.145681	0.761173	0.394234	0.484851
Benzoic acid, 3,4-dihydroxy- (3TMS)	-1.43056	-0.31472	0.264948	1.11278	-0.311386	-0.811956	-0.310032	-0.0810785	-0.0449859	0.126275	1.3603	-0.232001	0.630219		0.0598825	0.864427	0.703681	0.000772546	0.693316	0.0410016	0.780808	0.175696	0.352371	0.635556	0.0686758	0.306852	0.0171476
Benzoic acid, 4-hydroxy- (2TMS)	-1.01499	0.659813	0.435732	-1.40462	-1.00583	-0.480277	0.201343	-0.378636	-0.183512	-3.37775	-3.0948	-1.02992	-4.36408		0.321897	0.250368	0.774719	0.0342873	0.0697692	0.418523	0.253037	0.419045	0.607956	0.000652267	0.000304052	0.00228924	0.0017394
Butanoic acid, 2,4-diamino- (4TMS)	-0.54143	-0.0212238	0.265345	-0.704375	-1.00338	-0.488878	-0.357901	-0.827493	0.0361399	-0.591081	0.276207	-1.25952	1.36126		0.472938	0.502714	0.28516	0.0121007	0.000583713	0.00239997	0.0497577	0.0136903	0.978259	0.0545248	0.225475	0.0143688	0.00837154
Butanoic acid, 2-oxo- (1MEOX) (1TMS)	-1.1044	1.36806	-0.639242	-2.03121	-0.464939	-0.998059	-0.318264	-0.0255926	-0.184255	0.0014963	0.18888	-0.0890076	-0.254693		0.0616966	0.0877013	0.073526	0.118934	0.166284	0.109326	0.624038	0.893048	0.331148	0.355739	0.239601	0.84792	0.378272
Butanoic acid, 4-methylthio-2-oxo- (1MEOX) (1TMS)	-0.0793749	0.401763	0.0798066	0.556416	0.0880773	-0.970185	-0.237529	-0.290492	0.444623	-0.307417	0.258311	0.241891	1.04354		0.41539	0.474928	0.673604	0.498736	0.655317	0.0965805	0.365671	0.242173	0.881297	0.632059	0.229029	0.547035	0.00374973
Caproic acid, 2-oxo- (1MEOX) (1TMS)	-0.684617	-0.415609	0.458658	0.394466	0.629687	-1.07159	0.22467	-0.0831227	0.27824	0.218306	1.23777	0.626262	0.73223		0.0645217	0.686654	0.432955	0.676267	0.67995	0.0332109	0.647366	0.515874	0.562782	0.173041	0.0901772	0.714107	0.0184519
Citric acid (4TMS)	-0.0931487	0.588832	0.204378	4.83812	-1.00236	-0.362768	0.0702466	-0.323369	-0.0132674	-0.375004	0.430651	-0.790294	-2.25302		0.68541	0.705566	0.390533	7.44101e-06	0.00102378	0.0144003	0.450001	0.0785301	0.619293	0.00962046	0.0450629	0.00989962	0.00295106
Cysteine (3TMS)	0.192301	0.624766	-0.371139	NA	NA	-0.321523	0.280652	-0.212223	0.454562	0.2693	0.529231	-0.344098	0.722892		0.283777	0.158722	0.226989	0.373901	0.929121	0.411217	0.867993	0.351624	0.414781	0.599389	0.239564	0.0446671	0.877331
Cytosine (2TMS)	-0.795398	1.06275	-0.554528	0.0322583	0.111225	-0.970782	0.0426965	-0.232215	0.248885	-0.395753	0.560891	-0.0395139	1.01198		0.20641	0.133204	0.132015	0.395285	0.841168	0.0504818	0.512914	0.547167	0.633125	0.874062	0.169943	0.772577	0.00232882
Cytosine (3TMS)	-0.456514	0.726726	0.267188	0.100511	-0.461202	-0.415176	-0.123404	-0.488509	-0.212603	0.432613	0.59807	-0.310051	0.648372		0.319882	0.124981	0.701796	0.0809412	0.306259	0.107996	0.475167	0.188081	0.997157	0.291104	0.160948	0.136723	0.0264295
Erythronic acid (4TMS)	-0.798466	0.479627	-0.395949	0.139385	-0.914248	-0.494691	-0.137267	-0.31898	0.110597	0.200195	0.662774	-0.109165	0.318185		0.18002	0.257694	0.158026	0.43406	0.0894817	0.0637913	0.926881	0.920494	0.960316	0.541473	0.212398	0.214582	0.63778
Fructose (1MEOX) (5TMS)	0.991066	-0.112887	-0.18122	0.593136	-0.539016	0.591226	-2.43313	-0.916591	-0.744871	-0.593555	0.346936	-0.173477	0.0333315		0.727464	0.971768	0.220358	0.505804	0.196612	0.540378	0.00805515	0.24796	0.0985267	0.0466111	0.591272	0.424463	0.412185
Fructose-6-phosphate (1MEOX) (6TMS)	-1.28468	-0.193291	0.216381	0.975924	-1.03985	-1.66086	-0.313402	-0.0166296	0.21553	1.05173	0.851853	0.103996	0.786996		0.166836	0.595068	0.751374	0.269231	0.322217	0.0193645	0.563029	0.356665	0.668851	0.0236203	0.214873	0.952275	0.0634693
Fucose (1MEOX) (4TMS)	-1.19129	0.504655	-0.195144	0.194918	0.111159	-0.586581	-0.00757375	-0.230883	0.168763	0.781816	0.848045	0.0259017	0.865953		0.00465916	0.454416	0.554748	0.333888	0.5966	0.0247954	0.529991	0.238571	0.929194	0.0537627	0.143695	0.601441	0.0532913
Fumaric acid (2TMS)	-0.204852	0.519303	-0.205771	0.669548	1.02163	-0.0388912	0.300192	0.197574	0.796428	-0.131218	0.214627	-0.162109	1.64384		0.882843	0.173845	0.585066	0.120177	0.301901	0.535163	0.510582	0.246478	0.39157	0.493097	0.676735	0.412551	0.000135919
Galactonic acid-1,4-lactone (4TMS)	-0.479763	0.762653	0.0795044	0.222375	-0.276329	-1.92656	-0.83529	-0.376733	-0.103164	0.227691	0.902007	-0.0876563	0.868058		0.178708	0.293601	0.257406	0.557953	0.621451	0.0433276	0.634331	0.757525	0.208361	0.475331	0.32133	0.687719	0.0500428
Galactopyranoside, 1-O-methyl-, alpha- (4TMS)	0.0223285	0.268068	0.0904787	NA	NA	-1.14465	0.627293	NA	0.81179	-0.256995	0.564972	0.988947	0.381857		0.335228	0.638889	0.275	0.483127	0.0849847	0.0263355	0.184329	0.373901	0.992834	0.217505	0.103983	0.420451	0.0903079
Galactose, 3,6-anhydro- (1MEOX) (3TMS)	-1.01451	0.614661	-0.100342	NA	NA	NA	NA	NA	NA	-0.620027	1.20753	NA	NA		0.0379421	0.239757	0.68313	NA	0.373901	0.245742	NA	NA	0.373901	0.708901	0.149048	0.672132	NA
Glucopyranoside, 1-O-methyl-, alpha- (4TMS)	-0.392011	-0.335474	-0.219295	0.0790188	0.604219	0.391797	-0.718455	-0.239758	0.196453	0.25039	0.495032	-0.256042	0.35593		0.211469	0.940521	0.824181	0.998241	0.167504	0.798143	0.0611576	0.697848	0.389093	0.732603	0.29502	0.443018	0.279142
Glucosamine, N-acetyl- (1MEOX) (5TMS)	-1.03244	0.019186	0.667979	-0.263761	0.0997471	-1.0466	-0.255395	-0.151294	-0.473866	-0.0132091	0.820328	-0.56598	0.786001		0.0224629	0.41999	0.1211	0.553596	0.541026	0.00485358	0.238984	0.522846	0.0986469	0.92082	0.148461	0.125176	0.00203233
Glucose (1MEOX) (5TMS) BP	-0.585313	-0.134336	0.126371	NA	NA	-0.443754	NA	NA	-0.62761	-0.142705	0.364971	-0.0071067	NA		0.0703755	0.965879	0.647764	0.0337152	0.814715	0.226966	0.196527	0.585353	0.0519654	0.682235	0.173372	0.744827	0.278661
Glucose, 1,6-anhydro, beta- (3TMS)	-0.693027	0.562492	-0.434121	0.358168	NA	NA	-0.251335	-0.379644	NA	0.891335	0.610535	-0.0296092	NA		0.0701987	0.286618	0.469048	0.194124	NA	0.373901	0.10988	0.100445	NA	0.234132	0.148588	0.559334	NA
Glucose, 2-amino-2-deoxy- (1MEOX) (5TMS)	-0.731855	2.05499	-1.62884	0.348885	0.006692	-0.528075	-0.0520447	-0.262264	-0.0128372	1.3655	0.899952	-0.583105	0.684675		0.695885	0.115467	0.0659935	0.193382	0.889838	0.0349079	0.361573	0.399343	0.547554	0.086718	0.187146	0.353091	0.000985732
Glucose, 2-deoxy- (1MEOX) (4TMS) BP	-0.202034	0.313995	0.416912	0.0219	-0.225327	-1.27684	0.530392	-0.230914	0.319406	0.197769	0.571628	0.553516	1.08264		0.066661	0.923275	0.774906	0.90182	0.847737	0.0757662	0.884007	0.404882	0.676771	0.384404	0.550379	0.522071	0.0192458
Glucose-6-phosphate (1MEOX) (6TMS)	-0.597758	0.458921	-0.541132	-0.0594646	0.462914	-0.352446	0.962518	-0.196177	0.0738879	0.673398	0.948846	1.04047	2.00995		0.17486	0.342739	0.735913	0.483062	0.664298	0.155116	0.94488	0.353972	0.808245	0.655811	0.238824	0.368638	0.162136
Glutamic acid (3TMS)	-0.15525	0.461003	0.0308099	-0.849479	-1.42896	-0.184748	-0.406804	-0.563247	0.180398	0.499195	1.16286	-0.271959	0.730265		0.87724	0.139126	0.895956	0.0123262	0.00096001	0.172568	0.0227342	0.0433134	0.759194	0.0289909	0.0344445	0.379771	0.00984904
Glutamic acid, N-methyl- (2TMS)	-0.939495	-1.36864	0.54963	0.676081	0.73848	-1.14961	-0.302164	0.480487	-0.936672	0.476473	1.28819	-0.183245	1.51703		0.188127	0.083694	0.38226	0.150047	0.777759	0.332057	0.892144	0.439604	0.0697359	0.456801	0.283185	0.324834	0.0147453
Glutamine (4TMS)	-1.3741	0.568381	0.37001	-0.0623242	0.0702912	-0.556953	-0.0284224	-0.0544326	-0.850115	-0.0445809	0.600724	0.180965	0.797852		0.0340236	0.625514	0.630214	0.504836	0.406559	0.0705891	0.834975	0.960001	0.3771	0.837924	0.121807	0.758987	0.104571
Glutamine, DL- (3TMS)	-0.891055	0.483694	-0.289017	0.425639	0.0775212	-0.861464	-0.276892	-0.540009	-0.636285	-0.0535532	1.00755	0.203201	0.780901		0.0176135	0.48906	0.125437	0.147573	0.849506	0.0695684	0.693885	0.244206	0.479551	0.710192	0.122063	0.953614	0.0202554
Glutaric acid, 2-oxo- (1MEOX) (2TMS)	0.253024	0.207735	-0.157081	0.453313	0.487949	-1.66843	-0.445397	-0.435511	0.324906	-0.183912	0.620075	-0.216713	1.38431		0.395317	0.545622	0.575368	0.0857441	0.477262	0.065947	0.993978	0.151619	0.703422	0.438584	0.284396	0.869203	0.138296
Glyceric acid-2-phosphate (4TMS)	-0.437049	0.525245	0.133925	2.89228	-0.19622	-0.131113	-0.452125	0.138351	0.826487	0.33808	1.10611	0.588038	0.762721		0.175497	0.577739	0.659133	9.49846e-07	0.793412	0.859196	0.444783	0.732453	0.286825	0.18125	0.0352921	0.688104	0.218562
Glycerol (3TMS)	-0.878676	-0.288263	0.498183	-0.625558	-0.426025	-0.703477	-0.74459	-0.334177	-0.132848	-0.719421	-0.12258	0.34565	-0.833621		0.0233069	0.789266	0.408444	0.440835	0.00110742	0.061987	0.145985	0.160996	0.948967	0.0158079	0.809274	0.492767	0.00506572
Glycerol-2-phosphate (4TMS)	0.404746	0.848589	0.678855	0.320255	-0.168246	-1.02558	-0.0149153	-0.00946538	0.121328	0.0558568	0.921797	-0.26409	-0.966159		0.447497	0.621173	0.568106	0.170464	0.74659	0.0364471	0.437548	0.660386	0.913132	0.57438	0.128043	0.28185	0.320623
Glycerol-3-phosphate (4TMS)	-0.870756	0.0958515	-0.536721	0.268073	-0.978166	-0.756944	-0.66406	0.244219	0.302616	-0.437901	0.662311	-1.23239	0.411078		0.0541921	0.973455	0.775705	0.780259	0.370048	0.305684	0.141138	0.90851	0.683536	0.500242	0.30021	0.135716	0.216343
Glycine (2TMS)	-0.618304	0.863979	-0.375646	-0.0927996	-0.311399	-0.50084	0.280974	-0.228262	-0.326167	0.2974	0.267839	-0.614852	-0.111698		0.337222	0.197378	0.383722	0.984777	0.132426	0.0619037	0.243339	0.400295	0.299942	0.164049	0.550173	0.0731109	0.262353
Glycine (3TMS)	-0.527918	0.449612	0.640645	0.788599	0.533932	-0.902404	0.260762	0.495061	-0.412251	0.438826	0.451124	-0.0590997	0.737093		0.693134	0.862942	0.644289	0.214073	0.889037	0.222591	0.42541	0.823005	0.855085	0.167847	0.166781	0.436614	0.0798053
Glycolic acid-2-phosphate (3TMS)	-0.218566	0.981444	-0.827751	-0.739751	-1.72709	-0.133199	-0.243533	-0.590749	0.0367703	-0.305552	-0.457576	-0.155648	0.596868		0.934595	0.0781881	0.0653124	0.053319	0.00626827	0.251357	0.790865	0.239669	0.465401	0.210929	0.773075	0.275059	0.329697
Homocysteine (3TMS)	-1.08466	0.706874	-0.519587	NA	0.504338	0.0235006	-0.589631	-0.056083	0.362885	0.670006	1.42318	0.667019	-0.26777		0.203658	0.202481	0.118199	0.660696	0.815087	0.565222	0.218486	0.658489	0.559893	0.165039	0.0622619	0.424744	0.316128
Homoserine (3TMS)	-0.573493	1.70689	0.006684	0.0605264	-0.469322	-0.713648	-0.235385	NA	-0.632579	0.450196	0.640877	0.10597	0.514176		0.367609	0.0172707	0.340324	0.945924	0.255288	0.0351102	0.28188	NA	0.23702	0.0580777	0.195059	0.836377	0.0995679
Homoserine (4TMS)	-0.649493	1.1048	-0.234156	-0.528691	-0.413382	-0.121524	-0.968974	-0.182843	-0.527204	-0.443604	-0.0640994	-0.706147	0.380161		0.027089	0.132891	0.79764	0.0537241	0.170823	0.317413	0.103359	0.414846	0.189118	0.431015	0.682182	0.132204	0.561982
Inositol, allo- (6TMS)	-0.441779	-0.233493	0.582598	-0.324712	-0.411897	-0.196848	-0.196359	-0.588358	0.0500481	-0.755649	0.498388	-0.119281	-0.954619		0.134725	0.370953	0.0100753	0.357384	0.254976	0.210131	0.0903426	0.041915	0.363448	0.987615	0.163845	0.900244	0.0536206
Inositol, myo- (6TMS)	-0.535458	0.574011	-0.507312	NA	NA	-0.676021	NA	NA	0.365569	0.11009	0.313796	-0.0775211	NA		0.257232	0.565234	0.0761805	0.373901	0.373901	0.121813	0.576092	0.924255	0.349345	0.890549	0.215181	0.184668	0.39267
Isobutanoic acid, 3-amino- (3TMS)	-1.02072	0.667553	-0.237356	0.437244	-0.0660454	-0.549218	0.0304384	-0.14337	-0.136336	0.736908	0.0822484	-0.413259	0.71232		0.0471897	0.248372	0.41935	0.20238	0.837859	0.0123636	0.544978	0.260723	0.717598	0.0174129	0.285629	0.330465	0.0469023
Isoleucine (2TMS)	-1.03085	0.729731	0.851937	0.687468	-0.0780836	-0.198666	0.435387	-0.6396	-0.160184	0.682277	0.0135001	0.73777	0.772397		0.0304339	0.205031	0.988334	0.368122	0.936366	0.102662	0.662584	0.0989594	0.915331	0.0776584	0.251409	0.814921	0.0149208
Isovaleric acid, 2-oxo- (1MEOX) (1TMS)	-1.34977	0.414052	0.888432	0.683276	0.261851	-0.400132	-0.0681342	0.765498	-0.0259723	-0.0566771	1.18449	0.67931	1.05904		0.153193	0.445597	0.296644	0.100622	0.10546	0.0550437	0.487345	0.0792914	0.895221	0.429964	0.28571	0.227802	0.0634035
Leucine (2TMS)	0.378344	0.492003	0.276822	0.364474	-0.30758	0.579316	-1.65985	-0.74499	-0.434171	-0.322968	0.0847484	-0.180569	0.597003		0.275908	0.322859	0.751921	0.98271	0.215611	0.521082	0.0300239	0.211345	0.0863461	0.291592	0.468896	0.583161	0.353766
Levulinic acid, 5-amino- (1MEOX) (3TMS)	-0.655773	1.87233	-0.721109	0.67464	NA	-0.654851	NA	0.375476	0.650676	-0.122017	0.787513	0.534997	1.70885		0.156162	0.10324	0.0156582	0.482847	0.667139	0.134321	0.0320302	0.676314	0.158665	0.522116	0.23586	0.433501	0.170739
Lysine (4TMS)	-0.229322	1.22621	-0.353894	-0.0911852	-0.108336	-0.623183	-0.371973	-0.36511	-0.0271311	0.850392	0.992244	-0.21553	0.229932		0.164103	0.0973459	0.15318	0.991711	0.752287	0.0474575	0.506804	0.221857	0.68583	0.281011	0.212543	0.257482	0.237243
Maleamic acid (3TMS)	0.0370229	0.735784	-0.510633	0.067074	0.324612	-0.323814	1.19899	-0.14595	0.432286	-0.781077	0.716975	0.283781	0.860783		0.377468	0.266848	0.159527	0.779967	0.898008	0.0106878	0.118844	0.769907	0.807519	0.769983	0.160557	0.894519	0.0262825
Malic acid (3TMS)	-1.2071	-0.0203619	-0.10939	-0.163731	0.587534	-1.01742	0.0149531	-0.0567979	-0.0420899	0.851844	0.750171	-0.481373	1.04162		0.281658	0.605261	0.881341	0.427479	0.993648	0.103033	0.759789	0.704599	0.69686	0.533177	0.0469336	0.398248	0.0525543
Malic acid, 3-isopropyl-, threo- (3TMS)	-0.713462	1.46387	-1.86053	0.594943	-1.38486	-0.76748	-0.510259	-0.502458	-0.185451	0.390792	1.0658	-0.82956	0.169587		0.258323	0.314799	0.0911143	0.302642	0.155313	0.0811908	0.301979	0.0839812	0.599603	0.892008	0.0754846	0.397405	0.363592
Malic acid, 3-oxalo- (1MEOX) (4TMS)	-0.690334	0.0813541	-0.969994	0.10689	-0.178916	-0.75816	-0.698343	0.188977	0.0358036	-0.622392	0.702947	-0.512227	0.948297		0.238813	0.998651	0.436735	0.960867	0.484068	0.0382898	0.836327	0.380464	0.630305	0.135014	0.420675	0.725815	0.0878885
Malonic acid (2TMS)	0.00341694	1.03366	0.293971	-1.40052	-0.514044	-1.53753	-0.426803	-0.821977	0.0899406	-0.276672	0.155481	0.628346	0.313697		0.535491	0.0847393	0.794235	0.506769	0.528133	0.0818665	0.466601	0.469265	0.280732	0.622269	0.398896	0.661876	0.651297
Maltose (1MEOX) (8TMS)	-1.87529	0.528469	-0.0483296	-0.0518599	-0.278578	-1.24352	-0.358896	-0.310899	-1.47004	0.0411427	0.659908	-0.485938	-1.11301		0.181728	0.596745	0.599845	0.741298	0.641936	0.0550716	0.565425	0.218852	0.176583	0.906951	0.391094	0.0334644	0.0114544
Mannosamine, N-acetyl- (1MEOX) (5TMS)	-1.1015	0.0741818	0.484729	0.30087	-0.527495	-0.63039	-0.0512158	-0.161209	0.16342	-0.137171	0.842839	-0.459988	1.2728		0.0658956	0.892121	0.32121	0.56503	0.462635	0.141269	0.557912	0.51016	0.843057	0.999413	0.188919	0.117367	0.193158
Methionine (2TMS)	-0.368757	0.952059	-0.451127	0.408339	0.171427	-0.549442	-0.578161	-0.390665	0.0579292	0.615605	0.663398	-0.151507	1.34822		0.517911	0.105085	0.16746	0.0865614	0.84524	0.00484179	0.300457	0.0589229	0.647804	0.0592618	0.0750414	0.323272	0.00222119
Methionine, N-acetyl- (2TMS)	-0.955723	1.15836	-0.517673	0.440074	-0.642713	-0.201307	0.0447086	0.498556	-0.493808	0.289619	0.160408	0.535614	0.742689		0.00880646	0.174345	0.789888	0.0593295	0.723149	0.197468	0.998025	0.249996	0.637362	0.294365	0.139579	0.662104	0.213961
Methionine, N-formyl- (1TMS)	-0.601968	0.0534438	0.214095	-0.322105	-1.52697	-0.748809	0.0934286	2.07496	-0.319584	-0.0724826	0.490502	-0.958308	1.43474		0.0306305	0.961622	0.632884	0.30801	0.748188	0.523173	0.989662	0.7275	0.735154	0.714868	0.541385	0.190735	0.411617
Methionine, N-formyl- (2TMS)	0.0223285	0.268068	-0.446965	NA	NA	-1.14465	0.627293	NA	0.81179	-0.432997	0.564972	1.11025	0.381857		0.335228	0.638889	0.109622	0.312884	0.0187397	0.222678	0.184329	NA	0.992834	0.0853115	0.0315111	0.255761	0.0922193
Ornithine (3TMS)	-1.40239	-0.169744	-0.798638	0.203554	0.462401	-1.61839	0.252976	-1.12903	-0.28768	-0.0913899	0.780048	0.485592	1.26882		0.163871	0.732713	0.927811	0.872552	0.516954	0.0284418	0.278848	0.0777488	0.125687	0.582942	0.0252636	0.196126	0.0279927
Ornithine (4TMS)	-0.233289	1.26185	-0.0688495	-0.84024	-1.07155	-0.407238	-0.383008	-0.219207	-0.799378	-0.722666	-1.22424	-0.601744	-0.557875		0.713609	0.111137	0.515451	0.0104668	0.000803263	0.112885	0.241359	0.224113	0.0711275	0.0272123	0.00253503	0.0561853	0.732166
Oxalic acid (2TMS)	-0.845701	0.606307	-0.151038	1.07946	0.0321952	-0.447127	-0.449887	-0.341092	-0.0724649	0.143877	0.928803	0.380786	1.46229		0.0790853	0.270886	0.49101	0.0734168	0.827174	0.0670851	0.200414	0.585176	0.977706	0.561162	0.0702557	0.576021	0.035405
Oxaloacetate (1MEOX) (3TMS)	-1.2942	0.772302	-0.323191	0.092754	0.0366185	-0.777252	-0.176007	-0.260911	0.27245	0.054461	0.862327	0.0959811	0.614921		0.159607	0.268706	0.665022	0.877837	0.877705	0.020613	0.281783	0.749326	0.600683	0.559182	0.109633	0.78739	0.415207
Phenylalanine (2TMS)	-0.380175	-0.0447914	-0.251514	-0.790037	0.449825	-0.609391	-0.298748	-1.22427	-0.450353	0.576233	1.48944	-0.476906	0.969566		0.459469	0.446839	0.0959859	0.732685	0.827932	0.0417338	0.437209	0.185335	0.218188	0.68506	0.0627847	0.0968678	0.237308
Phosphoenolpyruvic acid (3TMS)	-0.204691	-0.52131	-0.369217	0.883603	-0.643812	-0.868731	-0.409936	-0.755402	-0.308605	-0.111498	0.564972	0.137573	0.436774		0.310493	0.578247	0.966631	0.873017	0.510481	0.0851127	0.46185	0.0143997	0.352747	0.887444	0.343341	0.67076	0.339784
Phosphoric acid (3TMS)	-0.0939781	0.736938	0.283905	-0.458236	-0.220737	-0.525972	-0.201296	0.0190879	-0.516434	0.779133	1.10747	0.195707	1.97103		0.233353	0.578196	0.895749	0.782525	0.927308	0.08153	0.612625	0.207212	0.367319	0.0829224	0.0170624	0.440451	0.00285052
Proline (2TMS)	-0.568181	0.486524	-0.639705	-0.761439	-0.834767	-0.673506	-0.722008	-0.177745	0.650769	-1.08071	-1.15699	-1.81467	-1.56588		0.316723	0.19678	0.0487406	0.0107532	4.49472e-05	0.0351688	0.0175619	0.293941	0.312229	0.000737461	0.00362869	0.0017712	0.000622963
Putrescine (4TMS)	-0.733938	1.21252	-0.112937	-0.0821686	-0.0632012	-1.17312	-0.24227	-0.439665	-0.149559	0.222152	1.37343	0.336442	0.45871		0.142996	0.223006	0.903724	0.631046	0.831297	0.0174741	0.331345	0.0143026	0.894313	0.441018	0.165272	0.684621	0.0497656
Pyruvic acid (1MEOX) (1TMS)	-1.33578	-0.202337	-0.544896	NA	NA	-0.410848	0.0289727	-0.323807	-0.0849842	0.101954	-0.0982766	-0.650249	NA		0.301206	0.753498	0.0424805	0.696784	0.332621	0.0409655	0.957962	0.39888	0.971454	0.725477	0.45781	0.863017	0.491441
Pyruvic acid (2TMS)	-0.577508	0.380635	-0.787466	-0.652321	NA	-1.65425	0.9204	0.0978001	-0.566848	-0.710209	-0.0695563	0.525194	-1.72665		0.571617	0.0788846	0.0595862	0.129421	0.329477	0.212966	0.248137	0.680168	0.591552	0.0641777	0.790507	0.822399	0.000841717
Serine (3TMS)	-0.725231	0.397635	-0.938963	-0.343804	0.131784	-0.615135	0.394595	-0.208239	0.319851	0.18295	1.00403	-0.00519416	0.492974		0.0728084	0.703782	0.111484	0.267826	0.415333	0.227378	0.949759	0.452839	0.799634	0.233375	0.0971538	0.763661	0.00808662
Serine (4TMS)	-0.630606	-0.614786	-0.322272	NA	NA	NA	NA	NA	NA	-0.0307258	NA	-0.311956	0.222312		0.6117	0.739203	0.212325	NA	0.724813	0.195202	0.561493	0.110302	0.660443	0.346008	0.140495	0.936979	0.569167
Serine, N-acetyl- (2TMS)	-1.0336	0.27055	0.500715	-0.807315	0.338632	NA	-0.571232	-1.50077	-0.743507	-0.294708	0.628491	0.977846	0.544702		0.0723247	0.939873	0.69451	0.189983	0.521642	0.708099	0.680734	0.0904585	0.450165	0.58887	0.0186754	0.941768	0.0832072
Spermidine (5TMS)	-1.08636	1.00137	-0.18276	0.37203	-0.366746	-0.361482	-0.374672	-0.297539	-0.140087	-0.173871	0.511861	-0.0616814	0.184732		0.0642105	0.127717	0.743018	0.55967	0.764577	0.0728799	0.00840027	0.0811516	0.66197	0.540793	0.182045	0.555125	0.0737682
Spermine (5TMS)	-0.183963	-0.385914	1.08528	0.445981	0.578729	-0.678753	0.284651	-0.406668	-0.492982	-0.295211	-0.21052	0.251362	1.08947		0.393462	0.925329	0.10235	0.919115	0.286981	0.119856	0.379373	0.995357	0.12533	0.520176	0.670268	0.55717	0.0800367
Spermine [+CO2 (6TMS)	-0.508137	-0.613232	0.296722	-0.289324	-0.0988962	-1.00739	-0.0219254	-0.272086	0.0998142	0.700875	0.63917	0.465762	1.15925		0.330308	0.364874	0.190612	0.379588	0.921608	0.108435	0.536157	0.223745	0.990062	0.186086	0.452501	0.762452	0.063848
Succinic acid (2TMS)	0.593205	-0.327722	0.0740014	0.315051	0.234475	-0.5834	-0.739984	-0.261904	-0.190575	0.411272	0.108116	0.168847	0.435227		0.808726	0.408261	0.775815	0.441006	0.96081	0.399729	0.331487	0.936286	0.821623	0.387527	0.592111	0.847247	0.319641
Talose (1MEOX) (5TMS)	-0.179766	0.088695	-0.446328	-0.241864	0.16259	-0.673666	-0.664004	-0.300593	-0.235769	-0.364106	0.634794	0.586525	0.992157		0.786517	0.755053	0.196351	0.43765	0.58847	0.0862001	0.164356	0.100551	0.568778	0.770568	0.405191	0.94391	0.0330295
Threonic acid (4TMS)	-1.15154	0.675044	0.187476	0.167441	-0.0653726	-0.45785	-0.759493	-1.0432	0.0743141	0.0298223	0.751031	-0.0569938	0.367327		0.0251016	0.556136	0.645419	0.763776	0.659441	0.0846451	0.0905044	0.0580502	0.941581	0.658741	0.209968	0.431275	0.464667
Threonine (3TMS)	-0.059369	0.168291	0.327821	0.229182	-0.0738952	-0.90606	-0.255144	0.307512	-0.442054	0.551005	0.768132	-0.384623	0.746372		0.582791	0.942662	0.662359	0.446738	0.825459	0.180122	0.124584	0.307723	0.753128	0.089055	0.309515	0.467874	0.0723892
Trehalose, alpha,alpha-, D- (8TMS)	-0.635934	-0.439254	-0.127639	-0.16892	-0.711851	-0.701738	-0.0299062	-0.275155	-0.221085	0.263095	0.853907	-0.314122	NA		0.0535237	0.642257	0.892864	0.3069	0.27296	0.452736	0.872857	0.0935647	0.478686	0.976175	0.316218	0.777849	0.984678
Tryptophan (3TMS)	-0.436944	0.572757	0.517644	-1.57773	-1.59926	-1.19495	-0.827928	-0.224057	-2.09915	-0.591545	-0.28452	-1.56922	-2.51942		0.173743	0.293874	0.287735	0.0171617	3.74071e-05	0.0778727	0.00948641	0.241956	0.026603	0.550733	0.764602	0.000411128	0.00658339
Tyrosine (3TMS)	-0.455234	0.122603	0.601363	-0.494598	-0.329598	-0.682291	-0.504221	-1.02652	-0.331039	-1.72139	-2.33193	-0.61835	-2.68875		0.0689268	0.640189	0.116295	0.36212	0.590987	0.10911	0.823342	0.086527	0.90657	0.0259631	0.0209364	0.339396	0.0313132
Uracil (2TMS)	-0.447416	-0.349658	-0.550627	0.272496	1.33726	-1.8379	-0.716118	-0.539996	0.539374	-0.713789	-0.0940879	-0.362434	1.09932		0.487778	0.629279	0.141755	0.219855	0.109695	0.0522318	0.0237767	0.272214	0.925183	0.233905	0.447722	0.886583	0.0210985
Valine (2TMS)	-0.267788	0.0298904	0.530463	-0.23066	-0.606627	-0.706945	-0.594127	-0.535049	-0.619441	0.378968	0.994154	0.588999	1.06027		0.556279	0.456517	0.81316	0.344156	0.966194	0.038685	0.227488	0.546729	0.436275	0.967658	0.104837	0.151366	0.205357
Xylose (1MEOX) (4TMS)	-0.150384	0.548466	0.0111336	-0.839213	-1.48147	-0.243112	-0.481298	-0.566992	0.178395	0.721917	1.03561	-0.331719	0.772338		0.977419	0.141014	0.596099	0.0101374	0.000429509	0.183861	0.04305	0.0520601	0.572433	0.0124977	0.0290938	0.270055	0.0142256
